# Supplementary material for: Evaluation of the Carbohydrate Composition of Crabapple Fruit Tissues Native to Northern Asia
Source: Plants (Basel). 2023 Oct 4;12(19):3472. doi: 10.3390/plants12193472 (PMC10575056; doi:10.3390/plants12193472)
Supplement: Supplementary file 1 [file plants-12-03472-s001.zip]

Archive with 1 entries (1 files):
- plants-2624242-supplementary.pdf
